# Supplementary material for: ctDNA transiting into urine is ultrashort and facilitates noninvasive liquid biopsy of HPV+ oropharyngeal cancer
Source: JCI Insight. 2024 Mar 22;9(6):e177759. doi: 10.1172/jci.insight.177759 (PMC11018327; doi:10.1172/jci.insight.177759)
Supplement: Supporting data values [file jciinsight-9-177759-s253.xlsx]

## Sheet: Fig. 2B
	Synthetic HPV16 DNA Fragment			HPV16 Cell Line			Synthetic HPV16 DNA Fragment			HPV16 Cell Line
	x-axis	y-axis		x-axis	y-axis		x-axis	y-axis		x-axis	y-axis
	Expected HPV16 Copies	*Measured HPV16 Copies		# of Diploid GEs Tested	*Measured HPV16 Copies		Expected HPV16 Copies	**% CV		# of Diploid GEs Tested	**% CV
	0	0		0	0		0	N/A		0	N/A
	27	8		12	12		9	33.5		4	33.1
	51	21		23	13		17	10.3		8	59.4
	105	19		47	30		35	33.8		16	22.6
	207	74		94	66		69	16.9		31	38.4
	414	154		188	124		138	9.8		63	26.6
	828	340		375	332		276	11.7		125	5.5
	1656	702		750	618		552	10.5		250	1
	3315	1688		1500	1260		1105	8		500	3.3
				3000	2728					1000	4.9
	*Cumulative values derived from ddPCR triplicates						**Calculated using mean values of ddPCR triplicates

## Sheet: Fig. 2D
		x-axis	y-axis
Sl. No.	Patient No.	*HPV16 ctDNA Copies in Urine (~30 ml)	*HPV16 ctDNA Copies in Plasma (~0.9 ml)
1	1LA	11	5944
2	2LA	6	104
3	3LA	1530	9800
4	4LA	45	86
5	16LA	148	1040
6	17LA	652	19574
7	11LA	152	254
8	18LA	7	48
9	12LA	76	81
10	5LA	1618	3008
11	6LA	35	136
12	7LA	17	140
13	19LA	5	272
14	8LA	14	18
15	13LA	217	14440
16	9LA	21	266
17	14LA	114	661
18	20LA	58	771
19	10LA	147	100
20	15LA	45	198
21	1M	23	7880
22	2M	6	20
23	3M	1936	55840
24	4M	1	16
25	5M	1	6
26	7M	229	53800
27	8M	22	1572
28	9M	16	2862
29	10M	1	1
30	11M	4	2
31	12M	3	1
		*Cumulative values derived from ddPCR triplicates

## Sheet: Fig. 3
	Patient 1				Patient 2				Patient 3				Patient 4
		x-axis	y-axis			x-axis	y-axis			x-axis	y-axis			x-axis	y-axis
	Timepoint	Days relative to treatment start date	*HPV16 ctDNA Copies in Urine (~30 ml)		Timepoint	Days relative to treatment start date	*HPV16 ctDNA Copies in Urine (~30 ml)		Timepoint	Days relative to treatment start date	*HPV16 ctDNA Copies in Urine (~30 ml)		Timepoint	Days relative to surgical treatment date	*HPV16 ctDNA Copies in Urine (~30 ml)
	Baseline	-2	1758		Baseline	-2	21		Baseline	-4	123		1 Month Post Surgery	29	1
	Baseline	0	2284		Week 8	53	0		Week 8	53	1		3 Months Post Surgery	95	11
	Week 1	3	2106		3 Months Post CRT	132	2		3 Months Post CRT	135	8		6 Months Post Surgery	180	7
	Week 2-3	14	207		6 Months Post CRT	217	0		6 Months Post CRT	224	15
	Week 4	30	9
	3 Months Post CRT	147	27
	6 Months Post CRT	221	112
	*Cumulative values derived from ddPCR triplicates
